# Supplementary material for: Boswellic Acid Enhances Gemcitabine’s Inhibition of Hypoxia-Driven Angiogenesis in Human Endometrial Cancer
Source: Medicina (Kaunas). 2025 Dec 8;61(12):2181. doi: 10.3390/medicina61122181 (PMC12735310; doi:10.3390/medicina61122181)
Supplement: Supplementary file 1 [file medicina-61-02181-s001.zip]

Archive with 13 entries (13 files):
- Supplementary File S1 Flow Cytometry Data_Structure.txt
- Supplementary File S2 GO Enrichment Results.xlsx
- Table S1 Figure1 Exact p values.pdf
- Table S10 Isobolographic IC50 with Exact p values.pdf
- Table S11 GO Enrichment Summary Figure 12.pdf
- Table S2 Figure 3 Exact p values.pdf
- Table S3 Figure 4 VEGF Exact p values.pdf
- Table S4 Figure 5 VEGF HIF1a qRT PCR Exact p values.pdf
- Table S5 Figure 6 Caspase3-7 Activity with Exact p values.pdf
- Table S6 AnnexinV PI Quantification with Exact p values.pdf
- Table S7 Figure 9 CellCycle with Exact p values.pdf
- Table S8 Figure 10 Bax Caspase3 Bcl2 with Exact p values.pdf
- Table S9 Figure 11 Cytokine Levels with Exact p values.pdf
