# Supplementary material for: Boswellic Acid Enhances Gemcitabine’s Inhibition of Hypoxia-Driven Angiogenesis in Human Endometrial Cancer
Source: Medicina (Kaunas). 2025 Dec 8;61(12):2181. doi: 10.3390/medicina61122181 (PMC12735310; doi:10.3390/medicina61122181)
Supplement: Supplementary file 1 [file medicina-61-02181-s001.zip › Supplementary File S1 Flow Cytometry Data_Structure.txt]

Supplementary File S1 – Flow Cytometry Raw Data Structure

This file describes the structure and acquisition parameters of the flow cytometry data obtained in this study. 
Due to data storage and sharing restrictions, the original .FCS files can be made available upon reasonable request to the corresponding author.

Flow Cytometry Experimental Setup:
- Instrument: BD Accuri C6 Flow Cytometer (BD Biosciences)
- Analysis Software: FlowJo v10.9
- Fluorochromes: Annexin V-FITC / Propidium Iodide (PI)
- Cell line: ECC-1 endometrial adenocarcinoma cells
- Experimental conditions:
    • Control (untreated)
    • Boswellic acid (34.7 µM, 48 h)
    • Gemcitabine (1.04 µM, 48 h)
    • Boswellic acid + Gemcitabine combination (IC50-based, 48 h)

Data collected:
- Quadrant gating applied as follows:
    LL (Annexin⁻/PI⁻): viable cells
    LR (Annexin⁺/PI⁻): early apoptotic
    UR (Annexin⁺/PI⁺): late apoptotic
    UL (Annexin⁻/PI⁺): necrotic

Mean apoptotic fractions:
- Control: 90.5% viable
- BA: 20.0% early, 14.9% late
- GEM: 25.3% early, 40.0% late
- BA+GEM: 27.9% early, 44.3% late

Original .FCS files can be shared upon reasonable request.
