# Supplementary material for: Boswellic Acid Enhances Gemcitabine’s Inhibition of Hypoxia-Driven Angiogenesis in Human Endometrial Cancer
Source: Medicina (Kaunas). 2025 Dec 8;61(12):2181. doi: 10.3390/medicina61122181 (PMC12735310; doi:10.3390/medicina61122181)
Supplement: Supplementary file 1 [file medicina-61-02181-s001.zip › Supplementary File S2 GO Enrichment Results.xlsx]

## Sheet: Sheet1
Category	Term (GO ID)	Gene Count	Fold Enrichment	p-Value	FDR	Genes
BP	Apoptotic process (GO:0006915)	15	3.24	0.0015	0.023	BAX, CASP3, HIF1A, VEGFA
BP	Cell proliferation (GO:0008283)	18	2.9	0.0021	0.028	BCL2, HIF1A, VEGFA, STAT3
MF	Protein binding (GO:0005515)	21	2.11	0.0023	0.041	CASP3, BCL2, HIF1A
CC	Mitochondrion (GO:0005739)	10	2.95	0.0045	0.048	CASP3, BAX
CC	Nucleus (GO:0005634)	12	2.61	0.0032	0.045	STAT3, HIF1A
